# Supplementary material for: Polish Patients’ Needs and Opinions about the Implementation of Pharmaceutical Care in Diabetes
Source: Int J Environ Res Public Health. 2023 Jan 4;20(2):945. doi: 10.3390/ijerph20020945 (PMC9859607; doi:10.3390/ijerph20020945)
Supplement: Supplementary file 1 [file ijerph-20-00945-s001.zip]

Archive with 1 entries (1 files):
- ijerph-2066876-supplementary.pdf
